# Supplementary material for: Development and Validation of a Survey on Inclusive Judo: Judo Teachers’ Attitudes Towards Including Participants with Intellectual Developmental Disorders (J-TAID)
Source: Sports (Basel). 2025 Jan 9;13(1):14. doi: 10.3390/sports13010014 (PMC11769555; doi:10.3390/sports13010014)
Supplement: Supplementary file 1 [file sports-13-00014-s001.zip]

Archive with 1 entries (1 files):
- sports-3386126-supplementary.pdf
